# Supplementary material for: The Role of Vitamin D in Alzheimer’s Disease: A Transcriptional Regulator of Amyloidopathy and Gliopathy
Source: Biomedicines. 2022 Jul 28;10(8):1824. doi: 10.3390/biomedicines10081824 (PMC9404847; doi:10.3390/biomedicines10081824)
Supplement: Supplementary file 1 [file biomedicines-10-01824-s001.zip]

Archive with 1 entries (1 files):
- biomedicines-1771016-supplementary.pdf
